# Supplementary material for: Quantitative prediction of integrase inhibitor resistance from genotype through consensus linear regression modeling
Source: Virol J. 2013 Jan 3;10:8. doi: 10.1186/1743-422X-10-8 (PMC3551713; doi:10.1186/1743-422X-10-8)
Supplement: Additional file 2 — RAL second order linear model. The TGZ archive file contains the following two files. In PDF file is the Raltegravir Resistance Phenotype Linear Model Prediction Tool. Users can indicate linear model mutations present in the IN sequence of a clinical isolate as well as the presence of more than one variant (mixture) at a resistance position. In calculating RAL resistance, a weighted sum (in log FC) is made of the linear model IN mutations and mutation pairs present in the isolate, applying averaging for mixtures. In TXT file, the linear model coefficients are given together with their P-values and 95% Confidence Intervals. [file 1743-422X-10-8-S2.tgz]

Archive with 3 entries (2 files):
- RAL_model
- RAL_model/RAL_model.pdf
- RAL_model/RAL_model.txt
