# Supplementary material for: Quantitative prediction of integrase inhibitor resistance from genotype through consensus linear regression modeling
Source: Virol J. 2013 Jan 3;10:8. doi: 10.1186/1743-422X-10-8 (PMC3551713; doi:10.1186/1743-422X-10-8)
Supplement: Additional file 2 — RAL second order linear model. The TGZ archive file contains the following two files. In PDF file is the Raltegravir Resistance Phenotype Linear Model Prediction Tool. Users can indicate linear model mutations present in the IN sequence of a clinical isolate as well as the presence of more than one variant (mixture) at a resistance position. In calculating RAL resistance, a weighted sum (in log FC) is made of the linear model IN mutations and mutation pairs present in the isolate, applying averaging for mixtures. In TXT file, the linear model coefficients are given together with their P-values and 95% Confidence Intervals. [file 1743-422X-10-8-S2.tgz › RAL_model/RAL_model.txt]

Parameter	PARMS	STDERR	T	PVALUE	L95B	U95B
Intercept	-0.084348890131756	0.00995047644844542	-8.47686948145423	8.69050981854405e-17	-0.103876213940563	-0.0648215663229489
25E	0.120806105166882	0.0244048019401126	4.95009570097435	8.76598998294172e-07	0.0729128738785611	0.168699336455203
66K	1.18629858808176	0.124622362476647	9.51914700143846	1.38036566303376e-20	0.941733291283305	1.43086388488021
72L	0.497253144833207	0.121182635525656	4.10333660987205	4.4199740065175e-05	0.25943814409685	0.735068145569565
74M	0.209137409996314	0.0373255256602431	5.60306670293124	2.75443004694494e-08	0.13588788976702	0.282386930225607
91T	0.72544614307314	0.161976114468224	4.47872296143673	8.41655056256448e-06	0.407575933249409	1.04331635289687
92Q	0.638616987358734	0.0269092806670911	23.7322206884458	3.09675200295839e-98	0.585808838947865	0.691425135769603
95T	0.169727624250903	0.0428908212206321	3.95720155083572	8.14503639554243e-05	0.0855564834276115	0.253898765074194
97A	0.270323064907367	0.0566159141990947	4.77468338596023	2.08186253615157e-06	0.159217099778422	0.381429030036313
103R	0.245800186881059	0.0944895757894533	2.60134713091276	0.0094294864801405	0.0603690115441476	0.43123136221797
113V	-0.080670183802098	0.0205545488132149	-3.92468764628069	9.30720395821717e-05	-0.12100748146811	-0.0403328861360863
119R	0.216379272769192	0.0532544202525894	4.06312324390895	5.23971762010584e-05	0.111870075253822	0.320888470284561
121Y	0.775264722688899	0.0671422012983075	11.546608655925	5.80886104708001e-29	0.643501433485496	0.907028011892303
124Q	-0.102259899345207	0.0282662983423729	-3.61773225862806	0.000312771531067571	-0.157731128634343	-0.0467886700560708
134E	0.265795643853403	0.0635571279960849	4.18199582381659	3.15542808336428e-05	0.141067885824163	0.390523401882644
136Q	-0.244094771341635	0.033917702967213	-7.19667754557531	1.24739824538589e-12	-0.310656606056111	-0.177532936627159
140A	0.588709854824025	0.0847460916516083	6.94674932319256	6.9088870147616e-12	0.422399791000865	0.755019918647185
140S	0.700539067121045	0.0874880210420834	8.00725697960492	3.39418527399966e-15	0.528848100851042	0.872230033391048
143C	0.481980251999549	0.109618527797286	4.39688674610608	1.22140252139414e-05	0.266859247610179	0.697101256388918
143G	1.35786028965714	0.0779918301894191	17.4102888258847	3.58169239089623e-59	1.20480513391249	1.5109154454018
143R	1.04621066270416	0.0387680602335382	26.9864072744884	1.13975698040782e-119	0.970130238862956	1.12229108654536
148H	1.47764595880407	0.0891764458007842	16.5699131147821	2.14580428245646e-54	1.30264154144851	1.65265037615964
148K	1.54003279638473	0.0935095306376905	16.46926025489	7.8570479851232e-54	1.35652491176911	1.72354068100035
148R	1.23029954358084	0.0741220276208178	16.5982985499886	1.48692277171253e-54	1.08483868628257	1.3757604008791
151I	-0.0252421250023776	0.114302857785264	-0.220835467209394	0.825267750146322	-0.249555898097494	0.199071648092739
155H	0.896097231651377	0.0199525346881126	44.9114483777973	1.15856551993396e-237	0.856941357288988	0.935253106013765
155S	0.602292549031756	0.124622362476648	4.83294119179146	1.56680703556471e-06	0.357727252233306	0.846857845830207
163R	0.239664122207111	0.0273695170314295	8.75660764974024	9.01602000957053e-18	0.185952782420272	0.29337546199395
195C	-0.836177687655955	0.13425222036579	-6.22840862801126	7.0526077548482e-10	-1.09964111000732	-0.572714265304586
230N	-0.111724578824321	0.0281317159292713	-3.9714811249061	7.67930060297582e-05	-0.166931696703997	-0.0565174609446457
230R	0.704300881817024	0.119952124469224	5.87151653156194	5.95487076787407e-09	0.468900698901076	0.939701064732972
74M & 151I	0.505748086334607	0.0759872727024526	6.65569467554115	4.74651403205674e-11	0.356626776707192	0.654869395962022
143C & 97A	0.393215859482816	0.123679622084797	3.17931000155563	0.0015237812290363	0.150500644637194	0.635931074328439
143R & 97A	0.521611042070613	0.0698405597483062	7.46859767376454	1.82615723431873e-13	0.384552356261996	0.65866972787923
155H & 97A	0.367398659083413	0.0784772670311486	4.68159344715187	3.25801078874989e-06	0.213390857257312	0.521406460909514
155H & 151I	0.343117745852017	0.117319972722377	2.92463199479225	0.00353017463289871	0.11288303212148	0.573352459582555
